# Supplementary material for: Carbon and Nitrogen Mineralization in Relation to Soil Particle-Size Fractions after 32 Years of Chemical and Manure Application in a Continuous Maize Cropping System
Source: PLoS One. 2016 Mar 31;11(3):e0152521. doi: 10.1371/journal.pone.0152521 (PMC4816382; doi:10.1371/journal.pone.0152521)
Supplement: S1 Dataset — This data contained two parts: (1). Soil organic carbon, total nitrogen, potential C and N mineralization in bulk soil and different particle-size fractions from the control (CK) or soil that received 32 years of chemical fertilizer application (N: nitrogen, P: phosphorus, K: potassium) and either 0 (M0), 30 (M30) or 60 (M60) t manure ha-1 yr-1. (2). Soil microbial biomass carbon and microbial metabolic quotient in bulk soil and different particle-size fractions from the control (CK) or soil that received 32 years of chemical fertilizer application (N: nitrogen, P: phosphorus, K: potassium) and either 0 (M0), 30(M30) and 60 (M60) t manure ha-1 yr-1. (XLSX) [file pone.0152521.s001.xlsx]

## Sheet: Explaining of each tab
The explaining of each tab.
Soil organic carbon, total nitrogen, potential C and N mineralization in bulk soil and different particle-size fractions from the control (CK) or soil that received 32 years of chemical fertilizer application (N: nitrogen, P: phosphorus, K: potassium) and either 0 (M0), 30 (M30) or 60 (M60) t manure ha-1 yr-1
Soil microbial biomass carbon and microbial metabolic quotient in bulk soil and different particle-size fractions from the control (CK) or soil that received 32 years of chemical fertilizer application (N: nitrogen, P: phosphorus, K: potassium) and either 0 (M0), 30(M30) and 60 (M60) t manure ha-1 yr-1

## Sheet: C(N) content and mineralization
Total content						Fraction	Soil organic carbon content (g/kg/fraction)									Fraction	Nitrogen content (g/kg/fraction)									Fraction	Soil organic carbon storage (Mg N/ha)										Soil organic C mineralization (mg/kg soil)									Soil N mineralization (mg/kg soil)
		SOC (g kg-1)		TN (g kg-1)					M0		M2		M4						M0		M2		M4					M0		M2		M4					2000-250 μm		250-53 μm		<53 μm					2000-250 μm		250-53 μm
		Average	Standard error	Average	Standard error				Average	Standard error	Average	Standard error	Average	Standard error					Average	Standard error	Average	Standard error	Average	Standard error				Average	Standard error	Average	Standard error	Average	Standard error				Average	Standard error	Average	Standard error	Average	Standard error				Average	Standard error	Average	Standard error
CK	M0	16.9	0.86865	1.76	0.121895		2000-250um	CK	16.667	0.01	27.778	0.05	33.681	1.736			2000-250um	CK	1.507	0.068	2.5	0.034	2.877	0.068		2000-250um	CK	1.9196	0.1055	1.2488	0.0585	0.6489	0.0392		CK	M0	30.5	0.245653	27.1	6.16715	8.5	2.71507		CK	M0	1.1	0.427575	1.2	0.630316
	M30	23.8	0.468796	2.29	0.0794949			N	17.708	0.03	27.431	0.02	35.764	3.472				N	1.678	0.103	2.603	0.171	3.116	0.172			N	1.5427	0.0603	1.5707	0.0585	0.987	0.0296			M30	25.9	10.0132	36.3	10.5787	34	5.90063			M30	2.5	2.35611	5.7	1.5653
	M60	27.5	0.508068	2.75	0.0765398			NPK	18.75	0.694	29.861	1.042	45.139	3.82				NPK	1.61	0.034	2.5	0.034	3.562	0.376			NPK	1.5427	0.0603	1.5268	0.0585	0.981	0.0491			M60	24.1	2.99365	43.9	8.77308	34.6	2.23289			M60	2.4	0.654483	3.5	2.48771
N	M0	16.6	0.238787	1.79	0.093378		250-53um	CK	15.753	0.685	23.63	0.343	29.452	0.685			250-53um	CK	1.631	0.01	2.66	0.071	3.05	0.071		250-53um	CK	1.8141	0.0905	2.6829	0.0585	1.3144	0.088		N	M0	23.9	4.43358	26.6	3.81068	20.6	1.69262		N	M0	1.5	0.503528	﹣1.2	0.504256
	M30	25.5	0.469524	2.54	0.114903			N	17.466	0.342	25	1.37	29.795	0.685				N	1.773	0.02	2.518	0.142	3.227	0.035			N	3.0352	0.1508	2.2	0.0878	1.3361	0.098			M30	42.2	6.25371	24.5	2.0421	28.3	7.13898			M30	7.7	2.28627	5.8	2.50007
	M60	30.8	0.485361	3.16	0.179637			NPK	16.096	0.001	22.945	0.002	33.562	1.27				NPK	1.844	0.035	2.943	0.178	4.113	0.249			NPK	2.0854	0.1809	2.639	0.0585	1.3206	0.0489			M60	48.6	4.99158	34.1	1.54865	38.7	5.96415			M60	5.2	1.24473	1.2	0.545969
NPK	M0	17	0.0522015	1.8	0.0365529		<53um	CK	14.138	0.69	16.897	1.379	22.069	1.724			<53um	CK	1.486	0.034	1.993	0.135	2.365	0.27		<53um	CK	1.8744	0.0754	2.3756	0.0732	1.7003	0.1268		NPK	M0	23.1	6.20797	22.3	9.17645	19	4.15074		NPK	M0	﹣0.7	0.57992	﹣0.6	0.847574
	M30	22.7	0.529394	2.43	0.043589			N	13.793	0.5	16.552	0.689	22.759	2.758				N	1.52	0.004	2.061	0.169	2.568	0.439			N	2.1608	0.1206	2.1268	0.0585	1.8027	0.1755			M30	29.1	1.93202	13.6	1.81266	16.7	1.45689			M30	3.9	1.41819	4.7	1.3334
	M60	30.6	0.419249	3.45	0.132288			NPK	14.138	0.6	16.552	0.345	18.966	1				NPK	1.486	0.068	2.061	0.101	2.331	0.087			NPK	2.191	0.1055	3.1805	0.3366	1.9737	0.0977			M60	29.6	8.7059	42.3	3.10079	59.1	7.58021			M60	1.7	0.872521	6.3	3.38981
[truncated: 18 more columns]

## Sheet: SMBC and quotient effocoency
		SMB-C					SMB-C (mg kg-1 soil)									qCO2
							2000-250 μm		250-53 μm		<53 μm					2000-250 μm		250-53 μm		<53 μm
		Average	Standard error				Average	Standard error	Average	Standard error	Average	Standard error				Average	Standard error	Average	Standard error	Average	Standard error
CK	M0	284.9	21.7845		CK	M0	68	9.15763	32	0.389444	18	0.855031		CK	M0	0.464499	0.0640829	0.844195	0.200011	0.486193	0.178165
	M30	610.87	19.4375			M30	64	9.36368	56	10.8396	55	6.39838			M30	0.379684	0.105461	0.639966	0.102469	0.60894	0.0412742
	M60	641.377	49.3867			M60	79	3.18554	99	3.3681	81	6.29605			M60	0.307267	0.0436132	0.450246	0.0980174	0.430644	0.0181288
N	M0	349.34	22.9388		N	M0	31	11.9835	22	5.86012	25	8.08812		N	M0	1.11066	0.428758	1.3436	0.240954	1.06095	0.394029
	M30	511.637	25.5237			M30	104	7.69841	82	7.44725	63	12.6791			M30	0.409484	0.0594342	0.311115	0.058078	0.509711	0.166213
	M60	686.657	7.04788			M60	108	6.5403	62	5.59308	34	1.3996			M60	0.457048	0.0753133	0.553307	0.0435611	1.147	0.137675
NPK	M0	267.363	67.794		NPK	M0	45	9.45243	42	9.32038	31	9.70353		NPK	M0	0.49508	0.0338086	0.500807	0.0993995	0.688266	0.124663
	M30	543.78	33.1329			M30	84	12.2432	78	6.54814	53	9.28557			M30	0.362239	0.0641547	0.175303	0.015812	0.333638	0.046949
	M60	791.38	40.6258			M60	68	9.2838	125	25.1888	126	19.6164			M60	0.466522	0.15228	0.36791	0.0791859	0.514417	0.150315
